# Supplementary material for: Diabetes-Related Lower Extremity Amputations in Romania: Patterns and Changes between 2015 and 2019
Source: Int J Environ Res Public Health. 2022 Dec 29;20(1):557. doi: 10.3390/ijerph20010557 (PMC9819762; doi:10.3390/ijerph20010557)
Supplement: Supplementary file 1 [file ijerph-20-00557-s001.zip]

Archive with 1 entries (1 files):
- Coman_supplementary.pdf
